# Supplementary material for: How Do Users Respond to Mass Vaccination Centers? A Cross-Sectional Study Using Natural Language Processing on Online Reviews to Explore User Experience and Satisfaction with COVID-19 Vaccination Centers
Source: Vaccines (Basel). 2023 Jan 9;11(1):144. doi: 10.3390/vaccines11010144 (PMC9861127; doi:10.3390/vaccines11010144)
Supplement: Supplementary file 1 [file vaccines-11-00144-s001.zip]

Archive with 10 entries (10 files):
- Appendix A_Vaccines_User Experience Vaccination Center Online Reviews.docx
- __MACOSX/._Appendix A_Vaccines_User Experience Vaccination Center Online Reviews.docx
- Appendix B_Vaccines_User Experience Vaccination Center Online Reviews_Revision 1.docx
- __MACOSX/._Appendix B_Vaccines_User Experience Vaccination Center Online Reviews_Revision 1.docx
- Appendix C_Vaccines_User Experience Vaccination Center Online Reviews.docx
- __MACOSX/._Appendix C_Vaccines_User Experience Vaccination Center Online Reviews.docx
- manuscript_2112191_v7_SD.docx
- __MACOSX/._manuscript_2112191_v7_SD.docx
- S-FIGURES_Vaccines_User Experiences Vaccines Centers_Revision 1.docx
- __MACOSX/._S-FIGURES_Vaccines_User Experiences Vaccines Centers_Revision 1.docx
